# Supplementary material for: Long Noncoding RNA TALAM1 Is a Transcriptional Target of the RUNX2 Transcription Factor in Lung Adenocarcinoma
Source: Curr Issues Mol Biol. 2023 Aug 24;45(9):7075–86. doi: 10.3390/cimb45090447 (PMC10529414; doi:10.3390/cimb45090447)
Supplement: Supplementary file 1 [file cimb-45-00447-s001.zip]

Archive with 1 entries (1 files):
- cimb-2496827-supplementary.pdf
